# Supplementary material for: Identifying predictors of ventral hernia recurrence: systematic review and meta-analysis
Source: BJS Open. 2021 Apr 11;5(2):zraa071. doi: 10.1093/bjsopen/zraa071 (PMC8038271; doi:10.1093/bjsopen/zraa071)
Supplement: zraa071_Supplementary_Data [file zraa071_supplementary_data.zip]

Archive with 11 entries (11 files):
- BJS.PRISMA.Checklist.doc
- OnlineResource1.docx
- OnlineResource2.PROBAST.docx
- OnlineResource3.Recruitment.docx
- OnlineResource4.Definitions.docx
- OnlineResource5.Detection.docx
- OnlineResource6.Overall.docx
- OnlineResource7.docx
- OnlineResource8.DeletedPredictors.docx
- OnlineResource9.Overall.docx
- TitlePage.docx
